# Supplementary material for: Virulence and Antimicrobial Resistance in Canine Staphylococcus spp. Isolates
Source: Microorganisms. 2021 Mar 2;9(3):515. doi: 10.3390/microorganisms9030515 (PMC7998746; doi:10.3390/microorganisms9030515)
Supplement: Supplementary file 1 [file microorganisms-09-00515-s001.zip]

Archive with 1 entries (1 files):
- microorganisms-1110543-supplementary.xlsx
