# Supplementary material for: Virulence and Antimicrobial Resistance in Canine Staphylococcus spp. Isolates
Source: Microorganisms. 2021 Mar 2;9(3):515. doi: 10.3390/microorganisms9030515 (PMC7998746; doi:10.3390/microorganisms9030515)
Supplement: Supplementary file 1 [file microorganisms-09-00515-s001.zip › microorganisms-1110543-supplementary.xlsx]

## Sheet: Raw data
Sample		Animal information			Results
					Identified Species	Phenotypic characteristic						Genotypic characteristic							Antimicrobial resistance
Number	Site	Breed	Sex	Age (Year)		Hemolysis	Protease	Lipase	Gelatinase	Slime (Colony color obtained on CRA)	Biofilm (aderence value)	lukS/F-PV	eta	etb	tsst	icaAD	mecA	mecC	Oxacillin MIC (*Resistant isolates)	Ampicillin	Amoxycillin	Amoxycillin + Clavulanic acid	Cefalexin	Cephalothin	Cefotaxime	Ceftazidime	Enrofloxacin	Ciprofloxacin	Gentamicin	Streptomycin	Tobramycin	Neomycin	Amikacin	Tetracycline	Doxycycline	Trimethoprim–sulfamethoxazole	Erythromycin	Clindamycin	Rifampicin
1	Skin	Pointer	F	12	S. chromogenes	α/β	+	+	+	- (r)	+ (weak adherent)	-	-	-	-	-	-	-	0,25	R	R	S	S	S	S	S	S	S	S	S	S	S	S	S	S	S	I	R	S
2	Skin	American staffordshire	M	4	S. pseudointermedius	α/β	+	-	+	+ (b)	+ (weak adherent)	-	-	-	-	-	-	-	<0,125	R	R	S	S	S	S	S	I	I	S	R	S	R	I	R	S	I	R	R	S
3	Skin	Siberian Husky	M	4	S. aureus	α/β	-	+	+	+ (b)	+ (weak adherent)	-	-	-	-	-	+	-	8*	R	R	R	R	R	R	R	R	R	R	R	R	R	S	R	I	R	R	R	I
4	Skin	Boxer	M	7	S. chromogenes	α/β	-	-	+	+ (ab)	+ (weak adherent)	-	-	-	-	-	+	-	4*	R	R	R	R	R	R	R	R	R	R	R	R	R	R	R	R	R	R	R	I
5	Skin	Boxer	M	7	S. hyicus	α/β	+	-	+	+ (vb)	+ (weak adherent)	-	-	-	-	-	-	-	<0,125	R	R	S	S	S	S	S	S	S	S	S	S	S	S	S	S	S	I	I	S
6	Skin	Breton	F	7	S. xylosus	α	+	+	-	- (r)	+ (weak adherent)	-	-	-	-	-	-	-	0,5*	R	R	R	R	R	R	R	R	R	R	R	R	R	R	R	R	R	R	R	S
7	Ear	French Bulldog	M	9	S. xylosus	α	-	+	-	- (r)	+ (weak adherent)	-	-	-	-	-	-	-	0,25	R	R	R	R	R	R	R	R	R	R	R	R	R	S	R	R	S	R	R	R
8	Skin	Mixed-breed	FS	11	S. xylosus	α/β	+	+	-	- (r)	+ (weak adherent)	-	-	-	-	-	-	-	<0,125	R	R	S	S	S	S	S	S	S	S	R	S	R	S	S	S	S	R	R	S
9	Skin	Mixed-breed	M	15	S. xylosus	α	+	+	-	- (r)	+ (weak adherent)	-	-	-	-	-	-	-	<0,125	R	R	S	S	S	S	S	I	S	S	R	S	R	S	R	R	R	R	R	R
10	Ear	Labrador Retriver	F	9	S. xylosus	α	-	+	-	+ (ab)	+ (weak adherent)	-	-	-	-	-	-	-	0,5*	R	R	S	S	S	S	I	S	S	R	R	R	R	S	R	R	S	I	S	S
11	Ear	Boxer	M	5	S. pseudointermedius	β	-	+	+	- (r)	+ (weak adherent)	-	-	-	-	-	-	-	<0,125	I	I	S	S	S	S	S	R	I	R	S	R	I	S	R	R	R	I	I	S
12	Surgical Site Infections	German shepherd	FS	10	S. aureus	α	+	+	-	+ (vb)	+ (weak adherent)	-	-	-	-	-	-	-	0,5	S	S	S	S	S	S	I	S	I	S	I	S	I	S	I	S	S	R	S	S
13	Skin	Mixed-breed	M	6	S. xylosus	α/β	-	+	+	+ (vb)	-	-	-	-	-	-	+	-	32*	R	R	R	R	R	R	R	R	R	R	R	R	R	S	R	R	R	R	R	S
14	Ear	West Highland White terrier	F	10	S. aureus	α	+	-	+	+ (vb)	+ (weak adherent)	-	-	-	-	-	-	-	2	R	R	S	S	S	S	S	I	S	S	S	S	S	S	R	I	S	I	S	S
15	Urine	Boxer	M	6	S. haemolyticus	β	-	-	-	- (r)	-	-	-	-	-	-	-	-	0,5*	S	R	S	S	S	I	R	R	R	I	R	I	I	S	S	S	R	R	I	S
16	Surgical Site Infections	Mixed-breed	M	4	S. pseudointermedius	α/β	-	+	+	+ (vb)	+ (weak adherent)	-	-	-	-	-	+	-	<0,125	R	R	R	R	R	R	R	R	R	R	R	R	R	S	S	S	R	R	R	S
17	Urine	Labrador Retriver	F	8	S. pseudointermedius	α/β	-	-	+	+ (vb)	+ (weak adherent)	-	-	-	-	-	+	-	<0,125	R	R	R	R	R	R	R	R	R	R	R	R	R	S	R	R	R	R	R	S
18	Surgical Site Infections	Springer Spaniel	M	4	S. pseudointermedius	α/β	+	-	+	+ (vb)	+ (weak adherent)	-	-	-	-	-	-	-	<0,125	R	R	S	S	S	S	S	S	S	S	S	S	S	S	S	S	S	I	S	S
19	Skin	Mixed-breed	M	3	S. xylosus	β	+	+	+	- (vr)	+ (weak adherent)	-	-	-	-	-	-	-	8*	R	R	I	R	R	S	S	S	S	S	I	S	S	S	S	S	S	I	R	R
20	Ear	Cocker Spaniel	F	7	S. pseudointermedius	β	-	-	+	+ (vb)	+ (weak adherent)	-	-	-	-	-	-	-	<0,125	R	R	S	R	I	R	R	I	R	R	R	R	R	R	R	S	S	R	R	S
21	Ear	German shepherd	F	10	S. pseudointermedius	β	-	+	+	+ (vb)	+ (weak adherent)	-	-	-	-	-	-	-	<0,125	S	S	S	S	S	S	S	S	S	S	S	S	S	S	S	S	S	S	S	S
22	Ear	Mixed-breed	M	8	S. chromogenes	α/β	+	+	+	+ (ab)	-	-	-	-	-	-	-	-	<0,125	S	S	S	S	S	S	S	S	S	S	S	S	I	S	S	S	S	I	S	S
23	Surgical Site Infections	Mixed-breed	M	6	S. pseudointermedius	α/β	-	-	+	+ (b)	+ (weak adherent)	-	-	-	-	-	+	-	<0,125	R	R	R	R	R	R	R	R	R	R	R	R	R	S	R	R	R	R	R	S
24	Urine	Cavalier King	M	11	S. pseudointermedius	α/β	+	-	+	- (vr)	+ (weak adherent)	-	-	-	-	-	-	-	<0,125	R	R	S	S	S	S	S	R	R	S	R	S	R	S	R	R	S	R	R	S
25	Skin	Setter	M	5	S. pseudointermedius	α/β	-	+	+	- (r)	+ (weak adherent)	-	-	-	-	-	-	-	<0,125	R	R	S	S	S	S	S	I	S	S	I	S	I	S	S	S	S	I	S	S
26	Surgical Site Infections	Schnautzer	M	8 months	S. aureus	β	-	+	+	+ (ab)	+ (weak adherent)	-	-	-	+	-	-	-	<0,125	R	R	S	S	S	S	S	I	I	S	S	S	S	S	I	S	S	R	R	S
27	Ear	German shepherd	M	10	S. pseudointermedius	α/β	+	-	+	- (r)	-	-	-	-	-	-	-	-	<0,125	S	S	S	S	S	S	S	S	S	S	R	S	R	S	R	S	R	R	R	S
28	Nose	German shepherd	M	5	S. pseudointermedius	α/β	-	-	+	+ (b)	+ (weak adherent)	-	-	-	-	-	+	-	0,5*	R	R	R	S	S	I	R	S	S	S	R	S	R	S	R	I	R	I	R	S
29	Urine	Mixed-breed	F	3	S. pseudointermedius	α/β	-	-	+	+ (b)	+ (weak adherent)	-	-	-	-	-	-	-	4*	R	R	S	S	S	S	I	R	R	I	R	I	R	I	I	I	R	I	R	I
30	Urine	Dachshund	M	5	S. xylosus	β	-	-	+	- (r)	+ (weak adherent)	-	-	-	-	-	-	-	0,5*	R	R	S	S	S	I	R	I	S	S	S	S	S	S	S	S	S	S	I	S
31	Surgical Site Infections	Mixed-breed	F	4	S. pseudointermedius	α/β	+	-	+	+ (b)	+ (weak adherent)	-	-	-	-	-	+	-	<0,125	R	R	R	R	R	R	R	R	R	R	R	R	R	S	R	R	R	R	R	R
32	Ear	Mixed-breed	F	5	S. chromogenes	α	+	-	+	+ (vb)	+ (moderate adherent)	-	-	-	-	-	-	-	<0,125	R	R	S	S	S	S	R	R	R	S	R	S	R	I	R	S	R	R	R	R
33	Urine	Maltese	FS	9	S. pseudointermedius	α/β	-	+	+	+ (vb)	+ (weak adherent)	-	-	-	-	-	-	-	1*	R	R	S	S	S	S	R	R	R	S	R	S	R	S	S	S	R	R	R	S
34	Urine	Maltese	FS	9	S. xylosus	α/β	-	+	+	+ (vb)	+ (weak adherent)	-	-	-	-	-	-	-	>64*	R	R	R	S	S	S	S	R	R	I	R	I	R	S	S	S	I	R	R	S
35	Urine	Poodle	M	3	S. pseudointermedius	β	+	+	+	+ (b)	-	-	-	-	-	-	-	-	<0,125	R	R	S	S	S	S	S	S	S	S	R	S	R	S	S	S	S	R	R	S
36	Skin	Mixed-breed	M	8	S. pseudointermedius	β	-	-	+	+ (vb)	+ (weak adherent)	-	-	-	-	-	-	-	1*	R	R	S	S	S	S	S	R	R	I	R	I	R	I	R	R	R	R	R	I
37	Skin	English Bulldog	F	7	S. pseudointermedius	α/β	+	-	+	+ (vb)	+ (moderate adherent)	-	-	-	-	-	+	-	0,5*	R	R	R	R	R	R	R	R	R	I	R	S	R	S	R	I	R	R	R	S
38	Skin	Newfoundland	F	7	S. pseudointermedius	β	+	-	+	+ (b)	+ (weak adherent)	-	-	-	-	-	+	-	2*	R	R	R	R	R	R	R	R	R	R	R	R	R	S	R	I	R	R	R	S
39	Skin	German shepherd	M	3	S. aureus	α	+	+	-	+ (ab)	+ (weak adherent)	-	-	-	-	+	-	-	0,5	R	R	R	I	S	S	I	R	R	S	I	I	I	I	I	S	R	I	R	S
40	Surgical Site Infections	Boxer	M	4	S. simulans	α/β	-	-	+	+ (b)	+ (weak adherent)	-	-	-	-	+	-	-	0,5*	R	R	S	S	S	S	S	R	R	R	R	R	R	S	R	S	S	R	R	S
41	Skin	Argentine Dogo	F	4	S. pseudointermedius	α/β	+	-	+	+ (vb)	+ (weak adherent)	-	-	-	-	-	+	-	4*	R	R	R	R	R	R	R	R	R	R	R	R	R	S	R	R	R	R	R	S
42	Ear	Labrador Retriver	M	5	S. pseudointermedius	β	+	+	-	+ (ab)	-	-	-	-	-	-	-	-	4*	S	S	S	S	S	S	S	S	S	S	S	S	S	S	S	S	S	I	S	S
43	Skin	Hamstaff	M	11	S. xylosus	α/β	-	+	+	+ (vb)	+ (weak adherent)	-	-	-	-	-	-	-	0,25	R	R	R	I	R	S	S	S	S	S	S	S	S	S	I	S	R	I	R	S
44	Skin	Labrador Retriver	M	11	S. pseudointermedius	β	+	-	+	+ (ab)	+ (weak adherent)	-	-	-	-	-	-	-	16*	R	R	S	S	S	S	S	S	S	S	S	S	S	S	S	S	S	I	S	S
45	Ear	Labrador Retriver	M	7	S. pseudointermedius	α	-	+	+	+ (ab)	+ (weak adherent)	-	-	-	-	-	-	-	0,5*	R	R	R	S	S	S	S	S	S	R	R	R	R	S	R	R	S	R	R	I
46	Ear	Beagle	M	6	S. pseudointermedius	α/β	-	+	+	+ (b)	+ (weak adherent)	-	-	-	-	-	-	-	0,25	R	R	S	S	S	S	S	S	S	R	R	R	R	S	R	I	S	R	R	S
47	Nose	Poodle	FS	10	S. pseudointermedius	α/β	-	+	-	+ (b)	+ (weak adherent)	-	-	-	-	-	-	-	1*	I	I	S	S	S	S	S	S	S	S	R	S	R	S	S	S	S	R	I	S
48	Skin	Bracco Italiano	FS	10	S. pseudointermedius	β	-	-	+	+ (b)	+ (weak adherent)	-	-	-	-	-	+	-	<0,125	R	R	R	R	R	R	R	R	R	R	R	R	R	S	R	R	R	R	R	S
49	Ear	Boxer	MC	7	S. capitis	α/β	+	+	+	+ (ab)	-	-	-	-	-	-	-	-	4*	S	S	S	S	S	S	S	S	S	S	S	S	S	S	S	S	S	S	S	S
50	Skin	Mixed-breed	M	6	S. aureus	α	-	-	+	+ (b)	+ (moderate adherent)	-	-	-	-	-	-	-	1	R	R	R	I	S	S	R	R	R	S	I	S	I	I	R	I	R	I	S	S
